# Supplementary material for: Midwife-Led Home Births in Japan: A 25-Year Retrospective Analysis of Care in Accordance with WHO Recommendations Before and After COVID-19
Source: Healthcare (Basel). 2026 Mar 23;14(6):818. doi: 10.3390/healthcare14060818 (PMC13026313; doi:10.3390/healthcare14060818)
Supplement: Supplementary file 1 [file healthcare-14-00818-s001.zip]

Archive with 1 entries (1 files):
- healthcare-4159778-supplementary.pdf
